# Supplementary material for: Character Strengths: Person–Environment Fit and Relationships With Job and Life Satisfaction
Source: Front Psychol. 2020 Jul 23;11:1582. doi: 10.3389/fpsyg.2020.01582 (PMC7390898; doi:10.3389/fpsyg.2020.01582)
Supplement: Supplementary file 1 [file Data_Sheet_1.CSV]

			Absolute Scores																								Ipsative Scores
	Gender	Age	Creativity	Curiosity	Judgment	Love of learning	Perspective	Bravery	Perseverance	Honesty	Zest	Love	Kindness	Social intelligence	Teamwork	Fairness	Leadership	Forgiveness	Humility	Prudence	Self-regulation	ABE	Gratitude	Hope	Humor	Spirituality	Creativity	Curiosity	Judgment	Love of learning	Perspective	Bravery	Perseverance	Honesty	Zest	Love	Kindness	Social intelligence	Teamwork	Fairness	Leadership	Forgiveness	Humility	Prudence	Self-regulation	ABE	Gratitude	Hope	Humor
Age	-0.03
Absolute Scores
Creativity	0.02	.09**
Curiosity	0.02	0.07	.53***
Judgment	0.01	0.03	.41***	.50***
Love of learning	0.05	0.04	.41***	.57***	.54***
Perspective	0.04	0.04	.40***	.44***	.59***	.54***
Bravery	-0.05	.10**	.40***	.42***	.41***	.45***	.54***
Perseverance	-0.05	.08*	.34***	.35***	.35***	.46***	.45***	.53***
Honesty	0.03	0.04	.29***	.35***	.41***	.37***	.41***	.45***	.51***
Zest	-0.03	0.04	.32***	.44***	.33***	.40***	.38***	.53***	.49***	.38***
Love	.14***	0.04	.29***	.34***	.35***	.28***	.40***	.33***	.31***	.39***	.51***
Kindness	.11***	-0.01	.28***	.36***	.36***	.30***	.37***	.29***	.29***	.42***	.43***	.61***
Social intelligence	.09**	0.04	.30***	.36***	.45***	.34***	.43***	.34***	.28***	.38***	.41***	.59***	.58***
Teamwork	0.04	-0.01	.21***	.30***	.37***	.31***	.33***	.33***	.27***	.37***	.37***	.43***	.48***	.54***
Fairness	-0.02	0.03	.25***	.31***	.43***	.32***	.37***	.35***	.34***	.48***	.37***	.45***	.49***	.51***	.54***
Leadership	-.10**	.08*	.36***	.29***	.34***	.37***	.42***	.47***	.39***	.26***	.46***	.36***	.28***	.43***	.43***	.36***
Forgiveness	-0.03	.08*	.25***	.26***	.39***	.30***	.37***	.32***	.25***	.30***	.34***	.40***	.47***	.41***	.43***	.52***	.45***
Humility	-0.02	0.01	.12***	.14***	.23***	.17***	.23***	.22***	.26***	.29***	.20***	.25***	.33***	.19***	.31***	.34***	.12***	.30***
Prudence	-0.03	0.01	.10**	.09**	.20***	.20***	.27***	.20***	.31***	.30***	.21***	.25***	.29***	.20***	.28***	.33***	.19***	.23***	.55***
Self-regulation	-.10**	0.04	.17***	.15***	.27***	.27***	.30***	.37***	.39***	.29***	.37***	.21***	.25***	.24***	.31***	.35***	.33***	.34***	.39***	.56***
ABE	.12***	.07*	.35***	.35***	.29***	.32***	.32***	.33***	.29***	.26***	.33***	.37***	.37***	.37***	.30***	.39***	.27***	.36***	.28***	.30***	.35***
Gratitude	.16***	0.02	.28***	.29***	.29***	.30***	.35***	.34***	.32***	.35***	.44***	.52***	.53***	.42***	.41***	.45***	.29***	.47***	.38***	.34***	.37***	.47***
Hope	0.06	0.05	.25***	.35***	.27***	.34***	.33***	.39***	.33***	.30***	.50***	.44***	.34***	.43***	.34***	.33***	.39***	.43***	.17***	.17***	.33***	.32***	.51***
Humor	0	-0.06	.30***	.33***	.29***	.29***	.31***	.32***	.26***	.26***	.37***	.38***	.41***	.40***	.35***	.34***	.33***	.38***	.22***	.20***	.25***	.31***	.44***	.47***
Spirituality	.08*	.12***	.17***	.14***	.15***	.19***	.23***	.25***	.11***	.09*	.22***	.24***	.23***	.24***	.23***	.17***	.27***	.29***	.25***	.20***	.24***	.23***	.33***	.30***	.16***
Ipsative Scores
Creativity	0	0.04	.77***	.22***	.08*	.07*	0.03	0.03	0	-0.01	-0.05	-0.06	-0.07	-0.04	-.13***	-.10**	0.01	-.09**	-.14***	-.18***	-.17***	0.02	-.09**	-.08*	-0.01	-.12***
Curiosity	0	0.05	.24***	.74***	.15***	.22***	0.04	0.03	-0.01	0	0.04	-0.05	-0.05	-0.05	-.08*	-.08*	-.07*	-.11***	-.12***	-.19***	-.18***	-0.01	-.11**	-0.02	-0.02	-.11***	.29***
Judgment	-0.01	-0.01	0.06	.13***	.69***	.14***	.15***	-0.03	-0.04	0.03	-.11**	-.08*	-0.07	0	-0.06	-0.01	-.07*	-0.03	-.10**	-.11***	-.12***	-.11***	-.17***	-.14***	-.11**	-.16***	.11**	.19***
Love of learning	0.04	-0.01	.10**	.25***	.20***	.75***	.17***	.08*	.11**	0.01	0.02	-.10**	-.10**	-0.05	-0.06	-.08*	0	-.08*	-.08*	-.07*	-0.05	-0.02	-.10**	-0.02	-0.06	-0.04	.08*	.26***	.22***
Perspective	0.02	-0.01	0.07	.08*	.23***	.18***	.71***	.15***	.09**	.07*	-0.03	0	-0.02	0.03	-.07*	-0.01	0.03	-0.02	-0.06	-0.04	-.07*	-0.05	-0.06	-0.06	-0.06	-.08*	0.04	0.04	.22***	.20***
Bravery	-.11**	0.04	.08*	.07*	0.03	.08*	.15***	.71***	.20***	.11**	.12***	-.07*	-.11**	-.07*	-.07*	-0.05	.09**	-.08*	-.09**	-.11***	0	-0.04	-.09**	0.01	-0.02	-0.06	0.04	0.04	-0.01	.07*	.16***
Perseverance	-.09*	0.06	-0.01	-0.03	-0.04	.07*	0.04	.15***	.72***	.14***	.08*	-.11**	-.14***	-.16***	-.12***	-.10**	0.01	-.15***	-0.04	0	0.05	-.08*	-.10**	-0.06	-.11***	-.15***	0	-0.02	-0.03	.09*	0.06	.23***
Honesty	0.01	0.01	-0.03	-0.01	0.04	-0.02	0.01	0.07	.14***	.69***	-0.03	-0.01	-0.02	-0.05	-0.01	0.04	-.09**	-.09**	0.01	0	-0.03	-.10**	-.07*	-.09**	-.11**	-.10**	-0.03	-0.01	0.05	-0.03	0.02	.09*	.17***
Zest	-.07*	-0.01	-0.03	.07*	-0.06	0.01	-0.04	.11**	.13***	0.02	.71***	.11**	0.03	-0.01	-0.03	-0.05	.09*	-.07*	-.12***	-.10**	0	-0.04	0.01	.11**	0.03	-.11**	-.07*	0.04	-.11***	-0.03	-.09**	.08*	.11***	-0.05
Love	.15***	0.02	-0.02	-0.01	-0.01	-.08*	0.02	-0.05	-0.04	0.05	.14***	.75***	.27***	.23***	.10**	.07*	0.02	0.03	-0.03	-0.03	-.10**	0.05	.14***	.08*	0.06	0.01	-.09*	-.08*	-.07*	-.17***	-.08*	-.14***	-.13***	-0.02	.08*
Kindness	.13***	-.07*	-.09**	-0.06	-0.05	-.13***	-.08*	-.14***	-.13***	-0.01	-0.01	.21***	.68***	.16***	.10**	0.05	-.10**	.07*	0.03	-0.01	-.08*	-0.01	.10**	-.08*	0.02	-0.01	-.10**	-.10**	-0.07	-.18***	-.13***	-.19***	-.19***	-.07*	-0.03	.28***
Social intelligence	.07*	-0.01	-0.06	-0.06	0.02	-.09**	-0.02	-.11***	-.16***	-0.04	-0.05	.17***	.17***	.69***	.16***	.09**	0.04	0.01	-.14***	-.13***	-.13***	-0.03	-0.03	0.01	0.01	-0.02	-0.06	-.11**	-0.01	-.14***	-0.05	-.16***	-.23***	-.08*	-0.05	.21***	.22***
Teamwork	-0.01	-.08*	-.15***	-.09**	-0.04	-.10**	-.11**	-.09**	-.11***	-0.01	-0.06	0.03	.08*	.14***	.72***	.17***	0.05	0.04	0	-0.01	-0.04	-.07*	-0.02	-0.05	-0.01	-0.04	-.17***	-.13***	-.08*	-.13***	-.16***	-.12***	-.13***	-0.02	-.08*	0.04	.09**	.20***
Fairness	-.07*	0	-.13***	-.11**	0	-.12***	-0.07	-.10**	-.09**	0.05	-.10**	0	0.04	.08*	.17***	.68***	-0.02	.12***	0.01	-0.01	-0.02	-0.01	0	-.08*	-0.06	-.09**	-.15***	-.13***	-0.01	-.17***	-0.06	-.11**	-.14***	0.02	-.13***	-0.03	0.05	.12***	.26***
Leadership	-.15***	.07*	0.06	-0.05	-0.02	0	0.04	.10**	0.06	-0.06	.11**	0	-.07*	.08*	.09**	0.03	.77***	.12***	-.18***	-.11**	0	-0.06	-.09**	0.06	0.03	0.01	0	-.10**	-.09**	-.08*	-0.02	0.06	0.01	-.10**	.09*	-0.04	-.12***	0.07	.07*	0.05
Forgiveness	-0.04	.07*	-.09**	-.11***	0	-.09**	-0.04	-.09**	-.13***	-.08*	-.08*	-0.01	.08*	0.03	0.05	.14***	.09**	.74***	0	-0.06	-0.01	0.01	0.05	0.06	0.04	0.04	-.12***	-.16***	-0.02	-.15***	-.08*	-.15***	-.19***	-.14***	-.14***	-0.05	.07*	0.04	0.03	.16***	.12***
Humility	-0.04	-0.05	-.18***	-.17***	-.12***	-.15***	-.13***	-.15***	-.08*	-0.04	-.17***	-.12***	-0.03	-.17***	-0.06	-0.04	-.23***	-0.06	.77***	.26***	0.06	-0.04	0	-.15***	-.09**	-0.02	-.17***	-.14***	-.12***	-.12***	-.10**	-.13***	-0.07	-0.01	-.15***	-.11**	0.03	-.17***	-0.03	-0.02	-.26***	-0.03
Prudence	-0.04	-0.04	-.25***	-.27***	-.17***	-.18***	-.15***	-.21***	-.08*	-.09*	-.20***	-.16***	-.11***	-.20***	-.10**	-.10**	-.21***	-.15***	.23***	.73***	.20***	-.07*	-.08*	-.19***	-.14***	-.09*	-.22***	-.24***	-.10**	-.11**	-.11***	-.16***	-0.02	-0.02	-.14***	-.12***	-0.02	-.13***	-0.01	-0.03	-.18***	-.08*	.33***
Self-regulation	-.12***	-0.05	-.18***	-.21***	-.12***	-.10**	-.11**	-0.04	0.04	-0.06	-0.02	-.17***	-.11***	-.14***	-0.07	-0.04	-0.05	-0.04	.10**	.29***	.75***	0.01	-0.02	-0.02	-.07*	-0.06	-.21***	-.25***	-.14***	-.12***	-.14***	-0.06	.07*	-0.05	0	-.18***	-.09**	-.14***	-0.05	-0.04	-0.07	-0.04	.12***	.34***
ABE	.12***	0.02	0.01	-0.03	-.11**	-0.07	-.10**	-.08*	-.09*	-.12***	-.07*	-0.02	-0.03	-0.04	-.08*	-0.02	-.10**	-0.02	-0.01	0.01	0.01	.74***	.08*	-0.05	-0.02	-0.03	-0.01	-0.06	-.13***	-.08*	-.12***	-.11**	-.10**	-.14***	-.07*	-0.03	-0.04	-0.05	-.09**	-0.02	-.11***	-0.01	0	0.01	0.03
Gratitude	.17***	-0.06	-.09*	-.11**	-.14***	-.12***	-.08*	-.10**	-.08*	-0.05	0	.09**	.11***	-0.01	0	0.02	-.11***	0.06	.09*	0.04	0.03	.12***	.71***	.13***	.09**	.07*	-.14***	-.16***	-.21***	-.19***	-.13***	-.17***	-.12***	-.10**	-0.03	.07*	.11**	-0.04	-0.04	-0.02	-.18***	0.01	.08*	0.02	0.02	.14***
Hope	0.03	-0.01	-.11**	-0.03	-.14***	-0.05	-.11**	-0.03	-0.05	-.09**	.07*	0.02	-.08*	0	-0.05	-.07*	0.01	0.04	-.12***	-.12***	-0.01	-0.05	.11**	.73***	.14***	0.03	-.12***	-0.04	-.19***	-.09*	-.13***	-0.06	-.07*	-.14***	.08*	0.01	-.11***	-0.03	-.07*	-0.07	0.02	0.02	-.10**	-.11***	0.01	-0.05	.15***
Humor	-0.04	-.12***	-0.05	-0.06	-.13***	-.12***	-.14***	-.08*	-.13***	-.14***	-0.04	-0.04	-0.02	-0.03	-0.05	-.08*	-0.04	-0.02	-.08*	-.09**	-.08*	-0.05	0.03	.09**	.72***	-.09**	-0.02	-.07*	-.15***	-.14***	-.16***	-.08*	-.14***	-.16***	0	-0.01	0.01	0	-0.02	-.08*	-0.02	0.02	-0.06	-0.05	-0.05	0.02	.10**	.17***
Spirituality	.08*	.07*	-.13***	-.16***	-.18***	-.13***	-.13***	-.11***	-.19***	-.16***	-.13***	-.08*	-.08*	-.08*	-.10**	-.14***	-0.06	-0.03	-0.03	-0.06	-.10**	-.07*	-0.02	-0.02	-.11**	.78***	-.15***	-.15***	-.19***	-.09**	-.13***	-.12***	-.17***	-.07*	-.14***	-0.04	-0.02	-0.02	-.07*	-.10**	-0.05	0.03	0.01	-0.03	-.09**	-0.03	0.04	0.03	-0.05
Fit (absolute scores)	0	-0.03	-.21***	-.25***	-.30***	-.26***	-.29***	-.30***	-.24***	-.19***	-.24***	-.23***	-.16***	-.23***	-.30***	-.25***	-.27***	-.22***	-.20***	-.18***	-.29***	-.21***	-.23***	-.19***	-.18***	-.22***	0.02	-.08*	-0.06	-0.05	-0.02	-0.03	-0.04	-0.05	0.05	-0.05	-0.03	0.02	-0.06	-0.05	-0.02	0	0.06	0.07	0.02	0.03	-0.02	0.04	0.03
Fit (ipsative scores)	-0.01	0.05	-0.01	-.20***	-.19***	-.12***	-.07*	0.01	-.12***	-.29***	-.08*	-.24***	-.25***	-.24***	-.20***	-.26***	-0.01	-.09*	.07*	.10**	.15***	-0.01	-.07*	-0.06	-.16***	.63***	0	-.19***	-.19***	-0.07	-0.05	0.05	-.07*	-.25***	-0.06	-.24***	-.24***	-.22***	-.20***	-.25***	0.02	-0.04	.13***	.16***	.23***	0.05	-0.02	-0.01	-.10**
Job Satisfaction T1	0.06	0	.11**	0.06	.08*	.07*	.11**	.08*	.10**	.11**	.15***	.16***	.16***	.12***	.09**	.12***	.14***	.13***	0	0.03	0.06	.07*	.14***	.13***	.11**	-0.02	0.03	-0.02	-0.01	-0.02	0.03	0.01	0.02	0.01	.07*	0.06	0.05	0.02	0	0	.07*	0.05	-.07*	-.09**	-0.04	-0.02	0.04	0.04	-0.02
Job Satisfaction T2	0.04	0	.14***	.08*	0.06	.08*	.09*	0.07	.08*	.08*	.14***	.15***	.14***	.13***	0.06	0.06	.12**	.12**	-0.03	0.03	0.05	0.07	.11**	.13***	.10**	0.03	0.06	0.01	-0.04	0.01	0	0.02	0	-0.01	0.07	0.04	0.02	0.03	-0.05	-0.05	0.07	0.05	-.12**	-0.07	-0.04	-0.01	0	0.05	-0.01
Job Satisfaction T3	0.02	0.04	0.07	0.04	0.07	0.06	.08*	0.01	0	0.05	.10**	.13***	.11**	.15***	.11**	.10**	.08*	.13***	0.01	0	0.06	.08*	.10*	.09*	0.06	-0.01	0.01	-0.02	0	0	0.04	-0.04	-0.07	-0.03	0.06	0.07	0.01	.11**	0.05	0.02	0.04	.09*	-.09*	-.11**	0	0.04	0.02	0.02	-0.02
Life Satisfaction T1	0.04	-0.02	.16***	.17***	.15***	.17***	.20***	.17***	.20***	.16***	.31***	.31***	.16***	.24***	.13***	.11**	.22***	.13***	-0.01	0.05	.13***	.07*	.23***	.34***	.20***	.08*	0.02	0.02	-0.03	0	0.04	0	0.05	0	.16***	.17***	-0.04	0.05	-.07*	-.09**	.09*	-0.03	-.17***	-.14***	-0.02	-.12***	.07*	.20***	0.02
Life Satisfaction T2	0.02	0.06	.13**	.12**	.10**	.13***	.17***	.16***	.11**	.13***	.27***	.27***	.10**	.20***	.10**	.09*	.16***	.12**	-0.04	0.01	.09*	0.05	.19***	.29***	.17***	.10**	0.03	0	-0.06	0.01	0.04	0.04	-0.01	0	.16***	.15***	-.08*	0.06	-0.03	-0.06	0.07	0	-.17***	-.15***	-0.06	-.10*	0.03	.18***	0.03
Life Satisfaction T3	-0.02	0.07	.13***	.13***	.10**	.16***	.17***	.15***	.15***	.10**	.27***	.29***	.10*	.24***	.13***	.13***	.23***	.17***	-0.02	0.05	.16***	.09*	.21***	.29***	.18***	0.07	0.01	-0.02	-.08*	0.01	0.01	0	0.02	-0.05	.14***	.14***	-.08*	.09*	-0.04	-0.03	.12**	0.03	-.17***	-.13***	0.01	-0.04	0.05	.16***	0.02
[truncated: 8 more columns]
